# Supplementary material for: Phylogenetic Analysis and Emerging Drug Resistance against Different Nucleoside Analogues in Hepatitis B Virus Positive Patients
Source: Microorganisms. 2023 Oct 24;11(11):2622. doi: 10.3390/microorganisms11112622 (PMC10673510; doi:10.3390/microorganisms11112622)
Supplement: Supplementary file 1 [file microorganisms-11-02622-s001.zip]

Archive with 1 entries (1 files):
- microorganisms-2642773-supplementary.pdf
